# Supplementary material for: Deep sequencing on a genome-wide scale reveals diverse stage-specific microRNAs in cambium during dormancy-release induced by chilling in poplar
Source: BMC Plant Biol. 2014 Oct 1;14:267. doi: 10.1186/s12870-014-0267-6 (PMC4189724; doi:10.1186/s12870-014-0267-6)
Supplement: Additional file 1: Table S1. — All the known miRNAs identified in this study with significant expression changes. [file 12870_2014_267_MOESM1_ESM.xlsx]

## Sheet: Sheet1
known miRNAs with significant expression changes in SD8,C5 and LD3
known miRNAs	SD8 reads	C5 reads	LD3 reads	log2(C5/SD8)	p value	significance	log2(LD3/SD8)	p value	significance
ptc-miR156a	8626.12	13110.1	5964	0.6039	0	**	-0.532433	0	**
ptc-miR156b	8140.37	12672.6	5764.24	0.638543	0	**	-0.497963	0
ptc-miR156c	8626.12	13110.5	5964.12	0.603937	0	**	-0.532402	0	**
ptc-miR156d	8280.21	12842	5944.06	0.63313	0	**	-0.478219	0
ptc-miR156e	8281.01	12842.8	5946.36	0.633083	0	**	-0.4778	0
ptc-miR156f	8626.12	13110.1	5964	0.6039	0	**	-0.532433	0	**
ptc-miR156g	188389	209208	100590	0.15122	0		-0.90523	0	**
ptc-miR156h	188518	209333	100786	0.1511	0		-0.903407	0	**
ptc-miR156i	188389	209208	100590	0.15122	0		-0.90523	0	**
ptc-miR156j	188389	209208	100590	0.15122	0		-0.90523	0	**
ptc-miR159a	220.02	348.007	604.822	0.661485	6.48873e-117	**	1.45888	0	**
ptc-miR159b	216.715	344.56	597.601	0.668959	4.7562e-118	**	1.46338	0	**
ptc-miR159c	220.02	348.007	604.822	0.661485	6.48873e-117	**	1.45888	0	**
ptc-miR160a	20.1965	82.9684	45.8808	2.03846	3.49104e-161	**	1.18379	1.37415e-37	**
ptc-miR160b	20.3801	83.2556	45.8808	2.03039	6.367e-161	**	1.17073	5.85093e-37	**
ptc-miR160c	20.3801	83.2556	45.8808	2.03039	6.367e-161	**	1.17073	5.85093e-37	**
ptc-miR160d	20.1965	82.9205	45.8169	2.03762	5.22812e-161	**	1.18177	1.92734e-37	**
ptc-miR160e	0.4896	1.3884	1.9809	1.50375	0.0057694	**	2.01648	0.000106232	**
ptc-miR160f	0.4896	1.3884	1.9809	1.50375	0.0057694	**	2.01648	0.000106232	**
ptc-miR162a	105.45	62.9564	110.101	-0.74414	1.36617e-45	**	0.0622656	0.205151
ptc-miR162b	105.45	63.1958	111.06	-0.738664	5.00376e-45	**	0.0747708	0.127334
ptc-miR162c	105.45	63.1958	111.06	-0.738664	5.00376e-45	**	0.0747708	0.127334
ptc-miR164a	941.77	1059.87	1987.83	0.170439	1.43912e-29		1.07775	0	**
ptc-miR164b	938.955	1058.1	1989.62	0.172345	3.96139e-30		1.08336	0	**
ptc-miR164c	938.955	1057.95	1985.53	0.172149	4.61681e-30		1.08039	0	**
ptc-miR164d	941.77	1059.87	1987.83	0.170439	1.43912e-29		1.07775	0	**
ptc-miR164e	944.402	1065.76	2004.06	0.174407	5.29353e-31		1.08545	0	**
ptc-miR166a	6325.8	2582.79	711.472	-1.29232	0	**	-3.15237	0	**
ptc-miR166b	6379.41	2623.87	795.566	-1.28173	0	**	-3.00337	0	**
ptc-miR166c	6324.57	2581.74	711.472	-1.29263	0	**	-3.15209	0	**
ptc-miR166d	6381.37	2623.44	793.713	-1.28241	0	**	-3.00718	0	**
ptc-miR166e	6379.47	2623.87	795.63	-1.28174	0	**	-3.00327	0	**
ptc-miR166f	6381.37	2623.44	793.713	-1.28241	0	**	-3.00718	0	**
ptc-miR166g	13075.7	8767.79	943.305	-0.576606	0	**	-3.79302	0	**
ptc-miR166h	13075.7	8767.79	943.305	-0.576606	0	**	-3.79302	0	**
ptc-miR166i	6339.32	2590.69	722.655	-1.29099	0	**	-3.13295	0	**
ptc-miR166j	6326.29	2583.65	711.472	-1.29195	0	**	-3.15248	0	**
ptc-miR166k	6326.29	2583.65	711.472	-1.29195	0	**	-3.15248	0	**
ptc-miR166l	6339.32	2590.69	722.591	-1.29099	0	**	-3.13308	0	**
ptc-miR166m	13078	8768.36	932.378	-0.576768	0	**	-3.81009	0	**
ptc-miR166n	6802.74	6209.7	231.257	-0.131593	5.01082e-110		-4.87855	0	**
ptc-miR166o	6802.74	6209.7	231.257	-0.131593	5.01082e-110		-4.87855	0	**
ptc-miR166q	6801.89	6208.74	230.81	-0.131634	4.44681e-110		-4.88116	0	**
ptc-miR167a	211.513	174.459	1316.29	-0.27786	5.51327e-16		2.63766	0	**
ptc-miR167b	176.016	138.36	1089.83	-0.347275	6.94776e-20		2.63032	0	**
ptc-miR167c	211.513	174.459	1316.74	-0.27786	5.51327e-16		2.63816	0	**
ptc-miR167d	176.016	138.36	1089.83	-0.347275	6.94776e-20		2.63032	0	**
ptc-miR167e	408.398	262.598	228.126	-0.637124	1.63347e-130	**	-0.840146	1.40601e-181
ptc-miR167f	21.2982	12.5913	50.0344	-0.758304	9.45771e-11	**	1.23219	2.10888e-43	**
ptc-miR167g	21.2982	12.5913	50.0983	-0.758304	9.45771e-11	**	1.23403	1.48767e-43	**
ptc-miR168a	4238.76	6442.85	12825.2	0.604057	0	**	1.59726	0	**
ptc-miR168b	4244.33	6447.5	12836.2	0.603202	0	**	1.5966	0	**
ptc-miR169a	0.7956	0.3351	4.6648	-1.24745	3.13126e-09	**	2.5517	4.15242e-12	**
ptc-miR169aa	174.363	107.959	1.2141	-0.691608	1.89736e-65	**	-7.16607	0	**
ptc-miR169ab	51.899	21.3525	1.1502	-1.2813	3.08008e-55	**	-5.49575	1.04468e-216	**
ptc-miR169ac	50.7973	20.5865	1.1502	-1.30305	1.66734e-55	**	-5.4648	1.27412e-211	**
ptc-miR169ad	51.0422	20.8259	1.1502	-1.29331	3.93126e-55	**	-5.47173	9.44584e-213	**
ptc-miR169ae	51.899	21.3525	1.1502	-1.2813	3.08008e-55	**	-5.49575	1.04468e-216	**
ptc-miR169af	51.8378	21.3525	1.1502	-1.2796	4.60441e-55	**	-5.49405	2.00283e-216	**
ptc-miR169b	0.8568	0.383	4.6648	-1.16161	2.23889e-09	**	2.44478	1.35339e-11	**
ptc-miR169c	0.8568	0.383	4.6648	-1.16161	2.23889e-09	**	2.44478	1.35339e-11	**
ptc-miR169d	0.3672	0.0958	30.5446	-1.93847	3.96444e-11	**	6.37821	1.17049e-137	**
ptc-miR169e	0.3672	0.0958	30.5446	-1.93847	2.23889e-09	**	6.37821	1.17049e-137	**
ptc-miR169f	0.306	0.0958	30.4168	-1.67543	2.23889e-09	**	6.63519	1.15786e-138	**
ptc-miR169g	0.3672	0.0958	30.5446	-1.93847	1.23661e-09	**	6.37821	1.17049e-137	**
ptc-miR169h	0.4896	0.1915	31.567	-1.35426	7.16932e-26	**	6.01067	1.80892e-139	**
ptc-miR169n	10.0371	4.6918	28.8832	-1.09713	8.43459e-06	**	1.52489	1.32004e-09	**
ptc-miR169q	19.8293	7.3728	0.7029	-1.42735	1.63648e-30	**	-4.81817	1.33259e-07	**
ptc-miR169s	0.4896	0.1915	31.4392	-1.35426	2.53126e-09	**	6.00482	1.0185e-09	**
ptc-miR169t	6.2426	3.1119	0.1917	-1.00435	5.63126e-07	**	-5.02522	1.33259e-07	**
ptc-miR169u	21.849	7.708	1.7253	-1.50314	2.93126e-55	**	-3.66265	1.32004e-09	**
ptc-miR171c	9.0578	9.7666	155.726	0.108696			4.10371	0	**
ptc-miR171d	9.0578	9.7666	155.726	0.108696			4.10371	0	**
ptc-miR171l	815.512	605.147	37.8293	-0.430419	1.88336e-127		-4.43013	0	**
ptc-miR171m	815.512	605.147	37.8293	-0.430419	1.88336e-127		-4.43013	0	**
ptc-miR171n	815.512	605.147	37.8293	-0.430419	1.88336e-127		-4.43013	0	**
ptc-miR172a	458.094	376.781	619.263	-0.281919	1.27035e-33		0.434909	3.20125e-86
ptc-miR172b	458.155	377.02	619.455	-0.281195	1.80177e-33		0.435163	2.4441e-86
ptc-miR172c	458.094	376.781	619.263	-0.281919	1.27035e-33		0.434909	3.20125e-86
ptc-miR172d	6.2426	4.6918	13.2914	-0.412006	0.0430651		1.09027	1.14013e-10	**
ptc-miR172e	6.2426	4.6918	13.2914	-0.412006	0.0430651		1.09027	1.14013e-10	**
ptc-miR172f	458.155	377.02	619.455	-0.281195	1.80177e-33		0.435163	2.4441e-86
ptc-miR319a	2.5705	18.0012	45.753	2.80797	6.20874e-52	**	4.15375	5.7815e-166	**
ptc-miR319b	2.3869	17.714	44.3472	2.89168	1.21364e-52	**	4.21563	1.42223e-162	**
ptc-miR319c	3.4273	18.3842	47.1588	2.42332	2.46181e-45	**	3.78238	1.73984e-159	**
ptc-miR319d	3.4273	18.3842	47.1588	2.42332	2.46181e-45	**	3.78238	1.73984e-159	**
ptc-miR319e	0.1836	2.5374	2.2365	3.78871	1.488e-10	**	3.6066	1.74838e-08	**
ptc-miR319f	1.836	5.3142	5.0482	1.53329	2.24268e-08	**	1.4592	6.53679e-07	**
ptc-miR319g	1.836	5.3142	5.0482	1.53329	2.24268e-08	**	1.4592	6.53679e-07	**
ptc-miR319h	0.1836	2.5374	2.2365	3.78871	1.488e-10	**	3.6066	1.74838e-08	**
ptc-miR390a	168.733	173.836	439.83	0.0429872	0.23873		1.3822	0	**
ptc-miR390b	167.08	172.639	437.338	0.0472184	0.197447		1.3882	0	**
ptc-miR390c	168.733	173.836	439.83	0.0429872	0.23873		1.3822	0	**
ptc-miR390d	167.08	172.639	437.338	0.0472184	0.197447		1.3882	0	**
ptc-miR393a	1.224	1.4363	8.6905	0.230754	0.598222		2.82784	9.42475e-24	**
ptc-miR393b	1.224	1.4363	8.6905	0.230754	0.598222		2.82784	9.42475e-24	**
ptc-miR394a-3p	0.2448	1.0533	1.2141	2.10524	0.00274849	**	2.31021	0.00107767	**
ptc-miR394a-5p	1.2852	7.3728	85.755	2.52022	7.57511e-20	**	6.06016	0	**
ptc-miR394b-3p	0.2448	1.0533	1.2141	2.10524	0.00274849	**	2.31021	0.00107767	**
ptc-miR394b-5p	1.4688	7.7558	86.0106	2.40064	9.13249e-20	**	5.8718	0	**
ptc-miR396a	196.396	173.501	1035.58	-0.178821	3.27309e-07		2.3986	0	**
ptc-miR396b	196.396	173.501	1035.58	-0.178821	3.27309e-07		2.3986	0	**
ptc-miR396c	25.7659	19.5811	143.01	-0.396001	7.72286e-05		2.47258	1.80959184996766e-315	**
ptc-miR396d	25.7659	19.5811	143.074	-0.396001	7.72286e-05		2.47323	1.05155491365428e-315	**
ptc-miR396e	25.8271	19.5811	143.138	-0.399424	6.62359e-05		2.47045	1.97050827983838e-315	**
ptc-miR396f	19.8905	7.4207	29.1388	-1.42245	8.08326e-26	**	0.550862	1.17396e-07	**
ptc-miR396g	22.767	9.5272	32.0782	-1.25682	1.79113e-24	**	0.494649	4.65499e-07
ptc-miR397a	6.7934	2.3459	5.7511	-1.53399	8.46295e-11	**	-0.240296	0.241383
ptc-miR408	2.6317	0.4309	3.2589	-2.61057	1.0608e-08	**	0.30839	0.302389
ptc-miR472a	591.391	866.213	196.304	0.550609	2.96607e-208		-1.59103	0	**
ptc-miR472b	484.594	708.75	244.229	0.548499	1.3164e-169	**	-0.988543	4.35543e-282	**
ptc-miR473a	76.196	31.5021	25.113	-1.27427	1.44493e-79	**	-1.60128	2.29443e-95	**
ptc-miR475a	20.1353	23.5069	7.4764	0.223357	0.029577		-1.42931	1.32582e-22	**
ptc-miR475b	18.6053	21.7355	6.5818	0.22434	0.0356908		-1.49916	1.95916e-22	**
ptc-miR477a	15.484	8.9527	0.3195	-0.790383	1.04054e-08		-5.59882	4.17911e-66	**
ptc-miR477b	15.484	8.9527	0.3195	-0.790383	1.04054e-08		-5.59882	4.17911e-66	**
ptc-miR530a	2.2645	2.9683	0.01	0.390444	0.196554		-7.82305	1.6375e-11	**
ptc-miR1444a	7.895	1.915	0.4473	-2.04359	1.0647e-17	**	-4.14162	2.57331e-29	**
ptc-miR1444b	10.5267	1.0533	3.0672	-3.32106	5.64777e-39	**	-1.77906	1.28846e-16	**
ptc-miR1444c	10.5267	1.0533	3.0672	-3.32106	5.64777e-39	**	-1.77906	1.28846e-16	**
ptc-miR1446a	11.3223	7.0856	0.0639	-0.676205	1.96181e-05		-7.46914	9.94448e-53	**
ptc-miR1446b	4.5289	2.0586	0.01	-1.1375	2.67759e-05	**	-8.82302	2.62478e-22	**
ptc-miR1447	13.7704	8.8091	6.8374	-0.644504	6.44671e-06		-1.01005	7.9434e-10	**
