# Supplementary material for: Deep sequencing on a genome-wide scale reveals diverse stage-specific microRNAs in cambium during dormancy-release induced by chilling in poplar
Source: BMC Plant Biol. 2014 Oct 1;14:267. doi: 10.1186/s12870-014-0267-6 (PMC4189724; doi:10.1186/s12870-014-0267-6)
Supplement: Additional file 2: Table S2. — All the novel miRNAs predicted in SD8, C5, and LD3. [file 12870_2014_267_MOESM2_ESM.xlsx]

## Sheet: Sheet1
novel miRNAs predicted in SD5,C5 and LD3
novel miRNA	mature sequence	loci	SD8 reads	C5 reads	LD3 reads
>0A-m0064_3p	TTCAACCATAGAACAGGCATC	1	5	0	0
>0A-m0089_3p	CAAAGTCGTTGTAGTATAGTGGT	1	5	0	0
>0A-m0096_3p	TTTCGGCATGAAAAGTTATTTGA	1	5	0	0
>0A-m0100_5p	CGGACTCAAGTGCATTAGGTCT	1	5	0	0
>0A-m0102_3p	TTGGAACTTTTTGGAGACGGA	1	5	0	0
>0A-m0113_3p	TTAGGTAAGGTCTCAGGATATGA	1	5	0	0
>0A-m0116_5p	CTTGTGGATCATTGACATCAT	1	5	0	0
>0A-m0139_3p	AATGGGGATGTAGCTCAGATGG	1	5	0	0
>0A-m0150_3p	CGCACACGTGGTGCTTGGGCTG	1	5	0	0
>0A-m0001_3p	CAGGCACGCGAAGCATAATGC	2	6	0	0
>0A-m0006_3p	CAGGCACGCGAAGCATAATGC	2	6	0	0
>0A-m0015_3p	TGGAATGCTCCTGCTGCCTGA	1	6	0	0
>0A-m0016_3p	CTCCACTGTGCACTTAAGTGA	1	6	0	0
>0A-m0025_5p	CCGGAGATTAGTCGTGGTGCA	1	6	0	0
>0A-m0039_3p	CCCGAGAGGCAGCAGAGGCATG	1	6	0	0
>0A-m0046_3p	AAGAAGAAAGGCAGACTCCATC	1	6	0	0
>0A-m0081_3p	AGGCACCGGGCAAAGAACAGGTT	1	6	0	0
>0A-m0115_5p	CTTGTGGATCATTGACATCAT	1	6	0	0
>0A-m0117_5p	CTTGTGGATCATTGACATCAT	1	6	0	0
>0A-m0121_3p	TGCTGGGAGATTAGATTAGTTT	1	6	0	0
>0A-m0135_5p	ATTGTATTACTTATTTTTACTA	1	6	0	0
>0A-m0037_3p	CAGGAATTGGCAGATTTCCTC	1	7	0	0
>0A-m0106_3p	GTAGCTGGCAGATGCATGGACA	1	7	0	0
>0A-m0003_3p	CGGTCAAAACCCGGAACTCGG	1	8	0	0
>0A-m0060_5p	TTTGGATTATTTTGATGTGCT	1	8	0	0
>0A-m0090_5p	TTTGAGGAAATAAGAGAAGAG	1	8	0	0
>0A-m0118_3p	TTTTTGAACTTAAAACTTGCATA	1	8	0	0
>0A-m0142_3p	CAAAGGACTAGAGGAAGATGT	1	8	0	0
>0A-m0032_3p	TACAAGTAGACTGATATTTAAAT	2	9	0	0
>0A-m0020_3p	TACAAGTAGACTGATATTTAAAT	2	9	0	0
>0A-m0028_3p	TCAGACTCTCGAGATTTGGAA	1	9	0	0
>0A-m0061_3p	ATGGACATGTGCAAGTTTCAAGC	1	9	0	0
>0A-m0075_3p	TTTTATGTTAAAACCGGACCGAA	1	9	0	0
>0A-m0094_3p	TGCCTTAGAAGTAGAGACAGG	1	9	0	0
>0A-m0095_3p	TGCCTTAGAAGTAGAGACAGG	1	9	0	0
>0A-m0110_3p	TTTCTGAAGGGCGACAAGATA	1	9	0	0
>0A-m0120_5p	CCGTTTTCGGGTCTTGGCTTTG	1	9	0	0
>0A-m0009_3p	CAGGCTGTACGAGCATGGTGC	1	10	0	0
>0A-m0042_3p	TAAAGTTTAGATTGTTGGCTG	1	10	0	0
>0A-m0074_5p	GTAAAAGGTGGGAGGAGAAGGAA	1	10	0	0
>0A-m0052_5p	CAACTGGGCAGAAGCAGAATA	1	12	0	0
>0A-m0136_5p	AAACCCAGATGATCGTCGCTT	1	12	0	0
>0A-m0152_3p	TCATGGCTAGATCGATCGGTT	1	12	0	0
>0A-m0010_5p	CATGAGGCCGGTGGAGGAAGC	1	13	0	0
>0A-m0058_5p	TGACCTTGAGCTGGATATGGGA	1	13	0	0
>0A-m0107_5p	GACAGAAGACTAGAGAGCAC	1	15	0	0
>0A-m0119_5p	GACAGAAGACTAGAGAGCAC	1	15	0	0
>0A-m0008_3p	CATTGTTGGTGATCTTTTTGG	1	18	0	0
>0A-m0076_5p	TCTTTTGATATGTCCGTTCTG	1	18	0	0
>0A-m0073_3p	TATTTGAGAGTGTGGTAACGGTT	1	19	0	0
>0A-m0068_5p	CTTTAGAGGACCTGAGACAAT	1	20	0	0
>0A-m0069_3p	AAGGATAAATGCTTTGCTTGA	2	22	0	0
>0A-m0072_3p	AAGGATAAATGCTTTGCTTGA	2	22	0	0
>0A-m0040_5p	CCTGTTTTGAAGGAATTCTCGG	1	24	12	0
>0A-m0033_5p	TCTTGAATGGCTGCGGAAGAC	1	11	5	0
>0A-m0140_5p	TGGAAGTGTGGTAATGGTTGC	1	5	5	0
>0A-m0099_5p	TCTGACATCTTGCTAGACTCA	1	9	9	0
>0A-m0132_5p	TGAAGATATAGAGAATGGACT	1	16	9	0
>0A-m0144_3p	TATAACTAGGATTTGGGACTG	1	5	9	0
>0A-m0024_3p	AAAGAGGACAAAATTGCACAA	1	7	10	0
>0A-m0153_3p	AAGGAGAGTGGAGGGAGGGGCC	1	9	10	0
>0A-m0040_5p	CCTGTTTTGAAGGAATTCTCGG	1	24	12	0
>0A-m0071_5p	AGTGTGGTAGATATGTGAGGA	1	10	12	0
>0A-m0088_3p	CATCGTCGAATGGACAACACCA	1	5	14	0
>0A-m0124_5p	TTGTTTGGTAGCCAAGGACGAT	1	24	14	0
>0A-m0053_3p	GGGTCCTTAGCTCAGTGGTA	1	9	20	0
>0A-m0130_3p	TGGGATTGTGGTAGCGGTTGCTT	1	23	20	0
>0A-m0145_5p	CCTTGCAGAAACTTGTGCCTT	1	15	22	0
>0A-m0070_3p	AGATATGGTAGAGGGGCGCA	1	41	26	0
>0A-m0083_5p	ACCAATGATGATCGGAGTGG	1	9	29	0
>0A-m0036_3p	TGGTAGTGTGGTAGCGGTTGCTT	1	52	33	0
>0A-m0123_3p	TGGGCAAGCACCTTGGCTAGT	1	350	35	0
>0A-m0128_3p	TGTGGGAAGATACAAACAGGA	1	56	72	0
>0A-m0067_3p	TGTGGGAAGATACAAACAGGA	1	56	73	0
>0A-m0129_5p	TGCTGCAGCAATTCGAAGATGT	1	121	84	0
>0A-m0014_3p	TGAAGAAGCTGTTTTGGTAAT	1	7725	9392	0
>0A-m0103_3p	AATCATCAATGCAGAGAACTT	1	8	0	6
>0A-m0104_3p	AATCATCAATGCAGAGAACTT	1	8	0	6
>0A-m0105_3p	AATCATCAATGCAGAGAACTT	1	8	0	6
>0A-m0111_3p	AATGGGAACTTGATGAGTCGA	1	7	0	6
>0A-m0038_3p	CAGCGTCCAGCCCATGTTCGTC	1	5	0	7
>0A-m0018_3p	TCCTAATTTCTTGAGCTTTGG	1	8	0	8
>0A-m0048_5p	ATACGGAATTGTGTATAGTTT	3	10	0	9
>0A-m0097_5p	ATACGGAATTGTGTATAGTTT	3	10	0	9
>0A-m0011_5p	ATACGGAATTGTGTATAGTTT	3	10	0	9
>0A-m0093_5p	TTATAACCAAGACTAATGCAT	1	9	0	9
>0A-m0065_3p	GCATCTTCATTCCACACATCAT	1	13	0	12
>0A-m0047_5p	TCATGATCTAGGTAGAAGGTT	1	15	0	18
>0A-m0127_3p	ACTTGGGGAGATGTTAAACTG	1	24	0	20
>0A-m0109_3p	AGTTTTAAGTTGGTTAATGC	1	9	0	21
>0A-m0034_5p	TCATGGTTGTTGTGGACAGAT	1	38	0	24
>0A-m0035_5p	GGGTGTTTGGAAGTGTGGTAGC	1	12	0	36
>0A-m0134_3p	TGTTTGGAAGTGTGGTTATGGTT	1	27	0	78
>0A-m0092_3p	TGTTTGGAAGTGTGGTTATGGTT	1	26	0	95
>0A-m0013_3p	TGTTTGGAAGTGTGGTAGTGGTT	1	40	0	168
>0A-m0021_5p	TCTGGTAAGCTGTCAGACCCA	1	5	6	7
>0A-m0049_5p	CTGCGGCTGCATCCACGTTTC	1	10	6	24
>0A-m0082_5p	TCTGTTCTGAGGCTTAGCGTAG	1	7	8	13
>0A-m0126_5p	TAAGGTATCTTAGAATGAATGG	1	5	11	9
>0A-m0148_5p	CATAACATCCTGATCAATGGC	1	8	11	23
>0A-m0122_3p	AGGCCTGAAAGAAAACGTCGT	1	9	12	8
>0A-m0002_5p	TTTTAAGAGATATGTAGGAAT	1	22	12	10
>0A-m0066_3p	AGAGGGTGTTTGAGAGTGTGGTT	1	6	12	68
>0A-m0062_3p	TGGCTAAGCTGACAGGCTCTTC	1	11	13	95
>0A-m0147_5p	TGTTTGTTTACGCGGTAGCTTCT	1	9	17	23
>0A-m0023_3p	TCTTGCTCAAATGAGTATTCCA	3	10	20	5
>0A-m0041_3p	TCTTGCTCAAATGAGTATTCCA	3	10	20	5
>0A-m0086_5p	CGGGTCGTGACAAACTTGGTAT	6	24	20	5
>0A-m0131_3p	GGCTTCATTGATCCCTTGGGCTC	1	33	20	20
>0A-m0143_3p	GGCTTCATTGATCCCTTGGGCTC	1	33	20	20
>0A-m0019_3p	TTCAAGGGGGATGGTAGCCAT	1	49	21	18
>0A-m0030_3p	TGACAGTGTGGTAATGATTGCTT	1	24	23	31
>0A-m0055_3p	CGAATTATTGAAAGAGACTGA	1	30	28	24
>0A-m0056_3p	CGAATTATTGAAAGAGACTGA	1	30	28	24
>0A-m0050_3p	AACAAGTGCATGAGACTCGGA	1	25	28	160
>0A-m0079_5p	TGTATTTACCGAACAAGCTGA	1	70	50	19
>0A-m0017_5p	TTTCTGGATCGTTTTGATGTGCT	1	108	92	163
>0A-m0078_5p	TATTATTGTAAACAAGCTGAC	1	56	115	8
>0A-m0084_5p	TCGTAATGCTTCATTCTCACAA	1	135	226	13
>0A-m0045_5p	GCCGTCTTAGCTCAGCTGGTA	1	99	141	23
>0A-m0004_5p	TTTAATTTCCTCCAATATCTCA	1	90	212	15
>0A-m0005_5p	TGGGCGCGTTGGGGCTGCTTA	1	193	272	212
>0A-m0054_3p	TCTCTGCACAGAATCGCCTCCAC	1	196	294	282
>0A-m0077_5p	TTAAATGATGACATGGACACC	1	386	424	80
>0A-m0108_5p	GCTGGAGTAGCTCAGTTGGTT	1	399	760	151
>0A-m0149_5p	CATCTTGATCAATGGCCATTG	1	2214	1857	931
>0A-m0114_3p	TTGTACACAGAATAGGTGAAAT	1	1718	1991	863
>0A-m0057_5p	TAACATCTTGATCAATGGCCA	1	2239	1884	954
>5A-m0002_3p	CTCAAGATCGGTCATCGAGCA	1	0	18	0
>5A-m0006_3p	CAATGCAACAATATCTTCAT	1	0	6	0
>5A-m0007_5p	TAGACGTAGATAAATAGATGT	1	0	5	0
>5A-m0010_5p	TAATATTTTGATCGGATCTCGG	1	0	81	0
>5A-m0013_5p	TTTGGCATTGTGGTAGCGGTT	1	0	11	0
>5A-m0021_3p	ATGCGATGATGATAGAACAG	1	0	27	0
>5A-m0022_5p	TGTTTGTTTACGCGGTAGCTTCT	7	0	17	0
>5A-m0039_3p	TGTTTGTTTACGCGGTAGCTTCT	7	0	17	0
>5A-m0042_5p	TGTTTGTTTACGCGGTAGCTTCT	7	0	16	0
>5A-m0058_5p	TGTTTGTTTACGCGGTAGCTTCT	7	0	17	0
>5A-m0090_5p	TGTTTGTTTACGCGGTAGCTTCT	7	0	16	0
>5A-m0097_5p	TGTTTGTTTACGCGGTAGCTTCT	7	0	17	0
>5A-m0128_5p	TGTTTGTTTACGCGGTAGCTTCT	7	0	15	0
>5A-m0024_3p	AGTGAATCGGTGAGGGAAAGGCT	7	0	11	0
>5A-m0025_3p	GACGAACATGGGCTGGACGCT	1	0	18	0
>5A-m0028_5p	CAAGTACCTTGGGTCTGACAT	1	0	8	0
>5A-m0029_3p	GGGATTGTGGTTGCGGTTCAA	1	0	8	0
>5A-m0045_3p	CTTAGAAAGCTGCAGAAGACCA	1	0	14	0
>5A-m0121_3p	TGGTGCTCAAGCTGTAACTAG	2	0	5	0
>5A-m0048_5p	TGGTGCTCAAGCTGTAACTAG	2	0	5	0
>5A-m0049_5p	TGCATGAACAGTAGGCGTGAA	1	0	16	0
>5A-m0053_3p	TTAAGGGGATGGAAGATGGAGTG	1	0	12	0
>5A-m0056_3p	TGAACAGAACAAGGGCAAGGA	1	0	6	0
>5A-m0057_5p	TGGTTGAGGTTGTGGTAG	1	0	18	0
>5A-m0061_3p	TTTGGAAATGTGGTAACGGTTAT	1	0	5	0
>5A-m0063_3p	CTTTGGTTGTGTAGTTGGTCAT	1	0	6	0
>5A-m0065_3p	TGTTTGGCAGTGTGGTTATGGTT	1	0	5	0
>5A-m0068_5p	TCTCCCACCATTGTTGACTTA	1	0	11	0
>5A-m0071_3p	TTGGGAGTGTAGTTGCGGTT	1	0	10	0
>5A-m0076_3p	TTTGGAACCAAGCTTTGACTTCA	1	0	12	0
>5A-m0077_5p	CAAGGTAATATGAGCATGTGCAA	1	0	8	0
>5A-m0078_5p	TATAACCAAGACTAATGCATT	1	0	11	0
>5A-m0099_3p	TTTTGAAGCAAGATTTTGGACA	2	0	14	0
>5A-m0079_3p	TTTTGAAGCAAGATTTTGGACA	2	0	14	0
>5A-m0125_5p	GCATATAGCCTTAGAACTTGG	3	0	6	0
>5A-m0080_5p	GCATATAGCCTTAGAACTTGG	3	0	5	0
>5A-m0084_3p	GCATATAGCCTTAGAACTTGG	3	0	6	0
>5A-m0081_3p	TCTTTAGACAGGCTAGAATCG	1	0	192	0
>5A-m0083_5p	TCTGACAACTTGCTAGATCCAT	1	0	5	0
>5A-m0088_5p	CGGATTTGTTCTTGGCAGCCA	1	0	6	0
>5A-m0091_5p	TCAAGTGGTCACGAGTTCGAATC	1	0	8	0
>5A-m0115_3p	TGTTTGGCTGTGCGTTTCAAC	2	0	5	0
>5A-m0092_3p	TGTTTGGCTGTGCGTTTCAAC	2	0	5	0
>5A-m0122_3p	CAAGTACCTTGGGTCTGACAT	2	0	8	0
>5A-m0093_3p	CAAGTACCTTGGGTCTGACAT	2	0	8	0
>5A-m0094_3p	TGTTTGGAAGTGTAGTTGCGGTT	1	0	7	0
>5A-m0098_3p	CGAGGCTTGTAGCCCAGCGGTG	1	0	8	0
>5A-m0100_3p	TCTGACATCTTGCTAGACCCA	1	0	5	0
>5A-m0104_3p	TTACCAATACCTCTCATGCCAA	1	0	2089	0
>5A-m0120_5p	TAGGGTTAGAAAGCATGGTA	1	0	6	0
>5A-m0052_3p	ATGCACAAAACTCAACCACA	1	0	7	6
>5A-m0134_3p	ACCGGCTTTGCTTGTGCTTTGTT	1	0	5	6
>5A-m0059_5p	TGAGACTGAGATAGCAAAAGCAA	1	0	11	17
>5A-m0012_5p	GCTTGAGATGGTGGCTTTGTCC	1	0	12	18
>5A-m0027_3p	TTGAGGAGAATGAGCAAGGGG	1	0	328	68
>A-m0002_3p	GTTTGAGAGTGTAGTAGCAGTTG	1	0	0	10
>A-m0018_3p	GAGGAGAGTGTTAGGTAGGAGTA	1	0	0	5
>A-m0031_5p	ATTAGAGACTTACATAATCATTA	1	0	0	5
>A-m0052_3p	TGTTTGGAAATGTGATAGCGGTT	1	0	0	5
>A-m0074_5p	CGGCATCAGGACCCAAGGCTA	1	0	0	5
>A-m0155_3p	TTTAACTAACAGAAGGAACTATT	1	0	0	5
>A-m0007_3p	TGTTTGGCAATGTGGTAGTGGTT	1	0	0	6
>A-m0016_5p	TGGGGCTAAGAAGATGTTTTC	1	0	0	6
>A-m0021_3p	ATGAGTTAACCTAGTTGGACAAT	2	0	0	6
>A-m0060_3p	TGGAAGCAAGGCAAGTGACAACA	1	0	0	6
>A-m0063_5p	TTGTAAAAATCGTTTTGGAAC	1	0	0	6
>A-m0076_5p	CAATTGAATTTGGTAACTCGA	1	0	0	6
>A-m0110_3p	CAAGCGCATTGGATCCTGACGTC	1	0	0	6
>A-m0156_3p	TTGACTAGTAAGACGCGTTTTAG	1	0	0	6
>A-m0162_3p	AAGCTTGTAGAGTTAGGTTTAG	1	0	0	6
>A-m0013_5p	CGGTGATGATTTCTGGGTCGC	1	0	0	7
>A-m0019_5p	GATGGATGAGAGAGGAGACAAGT	2	0	0	7
>A-m0079_3p	TGTTTGGAAGTGTGGTTACGGTT	1	0	0	7
>A-m0117_3p	AATGCATTCTGCATGGGGCTGA	1	0	0	7
>A-m0120_5p	TTGGGCTTGTCATTAATTAGGTT	1	0	0	7
>A-m0127_5p	ATTAGTCGAGATACATATAAGTT	2	0	0	7
>A-m0038_3p	AGGTGGGGAGATTGTAATGTTT	1	0	0	8
>A-m0064_5p	AGGGACTAAAGTAAATTTAGGTT	1	0	0	8
>A-m0071_5p	GATTATTTGATTATCAAAGCTC	1	0	0	8
>A-m0103_5p	GAGGAGCGGAGGCGTAGTTATTA	1	0	0	8
>A-m0118_3p	ATGGACTCAGCTACATTTAACGT	1	0	0	8
>A-m0133_5p	AAACTAATCTAATCTCCCACT	1	0	0	8
>A-m0168_5p	TGCATGCAAATGAAGCTGAAGCG	1	0	0	8
>A-m0173_5p	CCTTGCATGGTGGCTGTTTCC	1	0	0	8
>A-m0028_5p	CGTTGATGGCTGATGAGGGAG	1	0	0	9
>A-m0036_3p	AATTTGGGTTGAAGAAGGGTC	1	0	0	9
>A-m0050_5p	ATTGAAAAGATCTCGACGAAACA	1	0	0	9
>A-m0068_3p	ATGAGCGTGTTTGGCAGTGTAGT	1	0	0	9
>A-m0078_5p	GTTGTAGAAGCGGTTAAGAAACT	1	0	0	9
>A-m0034_3p	AGCTTGAGATGGTGGCTTTG	4	0	0	9
>A-m0157_3p	AGCTTGAGATGGTGGCTTTG	4	0	0	9
>A-m0095_3p	AGCTTGAGATGGTGGCTTTG	4	0	0	9
>A-m0101_3p	AGCTTGAGATGGTGGCTTTG	4	0	0	9
>A-m0129_3p	CGGCATCAGGACCCAAGGCTAA	1	0	0	9
>A-m0134_5p	ACCGTGTAGGCCTGTTAGGTGTC	1	0	0	9
>A-m0154_5p	TGTTTGAAAATATGATTGCGGTT	1	0	0	9
>A-m0055_5p	ATACACTTGGAGAACCGCGTTTT	1	0	0	10
>A-m0091_3p	TTTTTGGATCGTTTTGATGTACT	1	0	0	10
>A-m0111_5p	TGATAGCGGTTGTTTTTCAAAGT	1	0	0	10
>A-m0158_5p	ATTTTTTATATGTTTTAGAT	1	0	0	10
>A-m0160_3p	GTTTTGGATTATTTTGATGCGCT	1	0	0	10
>A-m0004_5p	GAATGAAGGACAACAGTGGGA	1	0	0	11
>A-m0058_3p	TCAAATAAATGAGAATGATGAGA	1	0	0	11
>A-m0149_3p	GTAGAAGTAGTCGGGGGAGAGA	1	0	0	11
>A-m0166_3p	CTTTGGATTCCTCCTTTGGTG	2	0	0	12
>A-m0006_3p	CTTTGGATTCCTCCTTTGGTG	2	0	0	12
>A-m0048_3p	ATAGGCTAAGAAGGGAATTAC	1	0	0	12
>A-m0096_3p	AAGGGTAGATTGATACAATAG	1	0	0	12
>A-m0119_3p	TGGTTGCGGTTACTTTTCAAAGT	1	0	0	12
>A-m0142_3p	TGTTTGATATTGTGGTAGCGGTT	2	0	0	12
>A-m0061_5p	TTTTGAGACGATGCTGAAAATGA	1	0	0	13
>A-m0069_3p	TGAAGAGGTAGAGAGTGTGATT	1	0	0	13
>A-m0123_5p	TGTTAAGGTTTGATGGGAAAG	1	0	0	13
>A-m0139_5p	GTGCTTATCGACGGTCTTGTGCT	5	0	0	16
>A-m0140_5p	GTGCTTATCGACGGTCTTGTGCT	5	0	0	16
>A-m0024_5p	GTGCTTATCGACGGTCTTGTGCT	5	0	0	16
>A-m0025_5p	GTGCTTATCGACGGTCTTGTGCT	5	0	0	16
>A-m0026_5p	GTGCTTATCGACGGTCTTGTGCT	5	0	0	16
>A-m0102_5p	TGTTTGAGAATATGGTAGCGGTT	1	0	0	18
>A-m0171_5p	TGTTTGTTTACGCGGTAGCTTCT	1	0	0	18
>A-m0112_3p	GTATTTGGATGAATGAGTCGG	1	0	0	19
>A-m0066_3p	GCGTTTGTAGTCCAACGGTCAGG	1	0	0	20
>A-m0072_5p	TTTCTGATCCAATTTGAAGCA	1	0	0	20
>A-m0080_5p	ACAAGCTGCTGCGCGCTGCCG	1	0	0	22
>A-m0159_3p	TGTGGTAACGGTTGCTTTTCA	1	0	0	22
>A-m0009_3p	TCTAGTGTCTGGAGGTTTTGG	1	0	0	24
>A-m0030_3p	TGGGCTTGCAGGATGTTTAGTGA	1	0	0	24
>A-m0144_5p	TGTTTGAGAGTGTGGTTACGGTT	2	0	0	24
>A-m0131_3p	AGGCTGGTAGAGAGAGAAGAA	1	0	0	34
>A-m0070_3p	ACGAGTTTCCGGAGGCTGTTT	4	0	0	38
>A-m0097_3p	ACGAGTTTCCGGAGGCTGTTT	4	0	0	38
>A-m0178_3p	ACGAGTTTCCGGAGGCTGTTT	4	0	0	38
>A-m0179_3p	ACGAGTTTCCGGAGGCTGTTT	4	0	0	38
>A-m0059_5p	TTAGAGAGAGCAGAAAGAACA	1	0	0	41
>A-m0089_3p	TGTTTGTCAGTGTGGTTGCGGTT	1	0	0	42
>A-m0100_3p	TAATATGTGGATATGCCAGCGG	2	0	0	46
>A-m0105_3p	TAATATGTGGATATGCCAGCGG	2	0	0	46
>A-m0165_5p	ACCAACCATTGACTTTGGCAGC	1	0	0	74
>A-m0108_3p	AGATTACGTTAGTTTCCTCTC	2	0	0	88
>A-m0109_3p	AGATTACGTTAGTTTCCTCTC	2	0	0	88
>A-m0065_5p	ATGGAAGCCATTCGGGAACGGT	1	0	0	154
>A-m0161_3p	TCCGTTGTAGTCTAGTTGGT	3	0	0	284
>A-m0122_3p	TCCGTTGTAGTCTAGTTGGT	3	0	0	284
>A-m0010_3p	TCCGTTGTAGTCTAGTTGGT	3	0	0	285
>A-m0150_5p	TGAAGAGGTAGAGAGTGTAATT	1	0	0	297
>A-m0126_3p	TGTTTGGAAGTGTGGTAGCGGTT	2	0	0	388
>A-m0003-5p	TGGGCGCGTTGGGGCTGCTTAT	1	0	0	212
