# Supplementary material for: Deep sequencing on a genome-wide scale reveals diverse stage-specific microRNAs in cambium during dormancy-release induced by chilling in poplar
Source: BMC Plant Biol. 2014 Oct 1;14:267. doi: 10.1186/s12870-014-0267-6 (PMC4189724; doi:10.1186/s12870-014-0267-6)
Supplement: Additional file 3: Table S3. — All the primers used in this study. [file 12870_2014_267_MOESM3_ESM.xlsx]

## Sheet: Sheet1
all the primers used in this study
primers used in RACE
	round 1	round 2
0A-m0084	CCTGAAGCAACCCTGGTCATAGACA	GAGGCCACCGACAAACCAGAGGAAA
0A-m0108	CGGCATTCCTTACACTCTCCTGTGA	GAGGTCTGTCACACCCTCACCAACAC
5A-m0104	GGCTAGAAGACATACCAGGGGTGCTGATA	CCCATCCCTTTTCAGCACTCTTTGCACGTAT
0A-m0114	CAGAATCGACATCTTCAGGAACCCATCT	CCTAACACAACCGCTTGACCAATCA
miR156	AAAGTGACCAGTGGATGTGCTGGGTT	GCCCTGGAATGCTCGAGGTCCATGTA
miR172	CTCTGGGGATGGGTGGACAGTGGATT	CCTGCCTCGTAGTTAAAAGCCTTGCT
The forword primers for RACE were supplied by GeneRacer Kit (Invitrogen, Carlsbad, CA, USA)
primers and mature sequence used in qRT-PCR Fig.6
	forword primer	mature sequence
A-m0003_5p	TGGGCGCGTTGGGGCTGCTTAT	TGGGCGCGTTGGGGCTGCTTAT
5A-m0104	CGTTACCAATACCTCTCATGCCAA	TTACCAATACCTCTCATGCCAA
A-m0126_3p	TGTTTGGAAGTGTGGTAGCGGTT	TGTTTGGAAGTGTGGTAGCGGTT
0A-m0057_5p	CGCGTAACATCTTGATCAATGGCCA	TAACATCTTGATCAATGGCCA
Pag-miR169d	CAGCCAAGGATGACTTGCCGG	CAGCCAAGGATGACTTGCCGG
Pag-miR166c	TCGGACCAGGCTTCATTCCCC	TCGGACCAGGCTTCATTCCCC
5.8S rRNA	GTCTGCCTGGGTGTCACGCAA
the reverse primer was supplied by miRNA cDNA Kit (CW Biotech, Beijing, China)
